# Supplementary material for: Gender Distribution Among Invited Speakers at the Italian Orthodontic Society (SIDO) Conferences Held Between 2013 and 2023: A Cross‐Sectional Analysis
Source: Orthod Craniofac Res. 2025 Jun 27;28(5):799–808. doi: 10.1111/ocr.70001 (PMC12418057; doi:10.1111/ocr.70001)
Supplement: Supplementary file 1 — Data S1 [file OCR-28-799-s001.xlsx]

## Sheet: ISCRITTI PER FASCIA
ISCRITTI PER FASCIA D'ETA' ALBO E GENERE
FASCIA ETA'	MEDICI UOMINI	MEDICI DONNE	ODONTOIATRI UOMINI	ODONTOIATRI DONNE	DOPPI ISCRITTI UOMINI	DOPPI ISCRITTI DONNE	TOTALE FASCIA D'ETA'
MINORE UGUALE di 24	2	5	2	3	0	0	12
TRA i 25 e i 29	10924	15199	1447	1434	0	1	29005
TRA i 30 e i 34	20239	25436	3106	2600	14	2	51397
TRA i 35 e i 39	14234	20498	2853	2100	44	15	39744
TRA i 40 e i 44	11195	20001	2502	2013	40	14	35765
TRA i 45 e i 49	10916	18443	3081	2256	37	14	34747
TRA i 50 e i 54	11197	15686	2998	1611	83	42	31617
TRA i 55 e i 59	13827	14135	3437	1455	685	257	33796
TRA i 60 e i 64	23482	18876	3032	976	3296	924	50586
TRA i 65 e i 69	37453	23366	1445	354	8140	1753	72511
TRA i 70 e i 74	38417	15557	902	144	5646	710	61376
MAGGIORE UGUALE di 75	30963	6037	499	51	2264	152	39966
TOTALE GENERALE	222849	193239	25304	14997	20249	3884	480522
TOTALE ALBO MEDICI	416088
TOTALE ALBO ODONTOIATRI	64434
TOTALE DOPPI ISCRITTI	24133
Elaborazione a cura del CED-FNOMCeO 16 gennaio 2024
